# Supplementary material for: Elevated plasma GDF15 combined with FGF21 suggests mitochondrial dysfunction in a subgroup of anorexia nervosa patients
Source: Transl Psychiatry. 2025 Jun 25;15:215. doi: 10.1038/s41398-025-03425-0 (PMC12198413; doi:10.1038/s41398-025-03425-0)
Supplement: Supplementary file 2 — Supplementary Table 1 [file 41398_2025_3425_MOESM2_ESM.xlsx]

## Sheet: Sheet1
HumanGeneID	Symbol	hg19_Chromosome	hg19_Start	hg19_Stop
1537	CYC1	chr8	145149937	145152430
6390	SDHB	chr1	17345224	17380665
10229	COQ7	chr16	19078916	19091417
6389	SDHA	chr5	218355	256814
7384	UQCRC1	chr3	48636431	48647098
84274	COQ5	chr12	120941081	120966964
5160	PDHA1	chrX	19362010	19379825
57017	COQ9	chr16	57481336	57495187
6182	MRPL12	chr17	79670399	79674556
513	ATP5F1D	chr19	1241748	1244824
9377	COX5A	chr15	75212616	75230495
122961	ISCA2	chr14	74960422	74962271
9512	PMPCB	chr7	102937872	102955133
7386	UQCRFS1	chr19	29698166	29704136
498	ATP5F1A	chr18	43664109	43684199
4967	OGDH	chr7	44646120	44748669
5162	PDHB	chr3	58413356	58419579
7385	UQCRC2	chr16	21964608	21994668
6392	SDHD	chr11	111957547	111966525
60488	MRPS35	chr12	27863705	27909237
27089	UQCRQ	chr5	132202318	132204536
116540	MRPL53	chr2	74699084	74699942
1629	DBT	chr1	100652477	100715409
5166	PDK4	chr7	95212808	95225925
4191	MDH2	chr7	75677336	75696827
23107	MRPS27	chr5	71515235	71616084
1431	CS	chr12	56665482	56694175
80273	GRPEL1	chr4	7061779	7069800
1737	DLAT	chr11	111895537	111935002
10128	LRPPRC	chr2	44113362	44223144
1743	DLST	chr14	75348593	75370450
8050	PDHX	chr11	34937676	35017675
85476	GFM1	chr3	158362316	158410360
25874	MPC2	chr1	167885912	167906307
4719	NDUFS1	chr2	206987802	207024243
26589	MRPL46	chr15	89002708	89010633
514	ATP5F1E	chr20	57603732	57607422
5250	SLC25A3	chr12	98987402	98995778
51649	MRPS23	chr17	55916286	55927433
2271	FH	chr1	241660856	241683085
23203	PMPCA	chr9	139305024	139318213
506	ATP5F1B	chr12	57031958	57039852
135154	SDHAF4	chr6	71276624	71298606
29796	UQCR10	chr22	30163357	30166402
81689	ISCA1	chr9	88879462	88897490
8803	SUCLA2	chr13	48516790	48575462
51805	COQ3	chr6	99817347	99842082
55699	IARS2	chr1	220267454	220321383
64960	MRPS15	chr1	36921361	36930040
3419	IDH3A	chr15	78441718	78462884
1353	COX11	chr17	53038566	53046064
2110	ETFDH	chr4	159593252	159629865
26519	TIMM10	chr11	57295935	57298232
64981	MRPL34	chr19	17416476	17417652
51069	MRPL2	chr6	43021766	43027242
593	BCKDHA	chr19	41903693	41930910
7388	UQCRH	chr1	46769379	46782447
192286	HIGD2A	chr5	175815783	175816751
539	ATP5PO	chr21	35275756	35288158
1892	ECHS1	chr10	135175986	135186908
25875	LETMD1	chr12	51442081	51454207
1337	COX6A1	chr12	120875892	120878545
1355	COX15	chr10	101468504	101492423
10939	AFG3L2	chr18	12328942	12377275
3030	HADHA	chr2	26413503	26467594
2108	ETFA	chr15	76508628	76603810
374291	NDUFS7	chr19	1383882	1395588
1376	CPT2	chr1	53662100	53679869
594	BCKDHB	chr6	80816343	81055987
3420	IDH3B	chr20	2639040	2644865
23395	LARS2	chr3	45430074	45590328
35	ACADS	chr12	121163570	121177811
3954	LETM1	chr4	1813205	1857974
521	ATP5ME	chr4	666224	668127
4976	OPA1	chr3	193310932	193415600
549	AUH	chr9	93976096	94124206
8802	SUCLG1	chr2	84650646	84686586
4729	NDUFV2	chr18	9102627	9134343
51004	COQ6	chr14	74416636	74429813
84545	MRPL43	chr10	102737578	102747272
83451	ABHD11	chr7	73150424	73153184
522	ATP5PF	chr21	27096790	27107965
4714	NDUFB8	chr10	102283485	102289680
9361	LONP1	chr19	5691844	5720463
1738	DLD	chr7	107531551	107561643
9131	AIFM1	chrX	129263337	129299861
79746	ECHDC3	chr10	11784355	11806065
139322	APOOL	chrX	84258897	84348323
124995	MRPL10	chr17	45900637	45908907
92399	MRRF	chr9	125026881	125085742
4728	NDUFS8	chr11	67798083	67804114
34	ACADM	chr1	76190031	76229363
10989	IMMT	chr2	86371054	86422893
26520	TIMM9	chr14	58875369	58894232
291	SLC25A4	chr4	186064416	186071538
25813	SAMM50	chr22	44351260	44392412
4720	NDUFS2	chr1	161169104	161184184
4723	NDUFV1	chr11	67374322	67380012
50	ACO2	chr22	41865128	41924993
6832	SUPV3L1	chr10	70939992	70968849
2235	FECH	chr18	55212072	55253969
4528	MTIF2	chr2	55463755	55496384
5245	PHB	chr17	47481409	47492267
26275	HIBCH	chr2	191069359	191184771
51116	MRPS2	chr9	138392476	138396519
3313	HSPA9	chr5	137890570	137911318
6834	SURF1	chr9	136218659	136223361
10935	PRDX3	chr10	120927214	120938377
27069	GHITM	chr10	85899184	85913311
60558	GUF1	chr4	44680432	44702697
26517	TIMM13	chr19	2425621	2427914
57128	LYRM4	chr6	5108652	5261183
54948	MRPL16	chr11	59573607	59578345
64976	MRPL40	chr22	19420035	19423596
3421	IDH3G	chrX	153051220	153059978
6391	SDHC	chr1	161284165	161334535
4711	NDUFB5	chr3	179322574	179342288
54949	SDHAF2	chr11	61197596	61214239
93058	COQ10A	chr12	56660641	56664750
8209	GATD3A	chr21	45553493	45565605
25828	TXN2	chr22	36863092	36877687
55168	MRPS18A	chr6	43638933	43655549
1345	COX6C	chr8	100890222	100906242
4715	NDUFB9	chr8	125551342	125562227
23788	MTCH2	chr11	47638857	47664206
4700	NDUFA6	chr22	42481529	42486888
788	SLC25A20	chr3	48894355	48936426
65008	MRPL1	chr4	78783804	78873944
10469	TIMM44	chr19	7991602	8008708
10063	COX17	chr3	119388371	119396243
440574	MICOS10	chr1	19923470	19956315
6648	SOD2	chr6	160100148	160114353
1340	COX6B1	chr19	36139124	36149686
7416	VDAC1	chr5	133307565	133340824
8192	CLPP	chr19	6361462	6368915
3033	HADH	chr4	108910869	108956331
33	ACADL	chr2	211052715	211090215
38	ACAT1	chr11	107992257	108018891
115416	MALSU1	chr7	23338939	23349180
10845	CLPX	chr15	65442783	65477563
4724	NDUFS4	chr5	52856464	52979171
51073	MRPL4	chr19	10362639	10370736
708	C1QBP	chr17	5336098	5342471
10531	PITRM1	chr10	3179918	3215033
55245	UQCC1	chr20	33890368	33999945
128308	MRPL55	chr1	228294379	228297013
79922	MRM1	chr17	34958024	34965407
51102	MECR	chr1	29519168	29557470
65080	MRPL44	chr2	224822120	224832431
84263	HSDL2	chr9	115142188	115234685
63931	MRPS14	chr1	174982093	174992591
11194	ABCB8	chr7	150725508	150744869
91647	ATPAF2	chr17	17921333	17942480
4704	NDUFA9	chr12	4758263	4796720
388753	COA6	chr1	234509213	234519795
5442	POLRMT	chr19	617222	633568
23479	ISCU	chr12	108956293	108963160
84816	RTN4IP1	chr6	107018902	107077373
55753	OGDHL	chr10	50942686	50970425
509	ATP5F1C	chr10	7830092	7849762
10295	BCKDK	chr16	31119614	31124112
84340	GFM2	chr5	74017028	74063196
29078	NDUFAF4	chr6	97337186	97345767
399512	SLC25A35	chr17	8191081	8198170
8402	SLC25A11	chr17	4840425	4843462
26521	TIMM8B	chr11	111955538	111957522
27349	MCAT	chr22	43528211	43539403
200205	IBA57	chr1	228353428	228369958
11331	PHB2	chr12	7074514	7079916
7818	DAP3	chr1	155658881	155708800
56942	CMC2	chr16	81009698	81040502
644096	SDHAF1	chr19	36486089	36487220
51373	MRPS17	chr7	56019610	56023033
137872	ADHFE1	chr8	67344717	67381044
9054	NFS1	chr20	34256609	34287287
79133	NDUFAF5	chr20	13765671	13799067
63875	MRPL17	chr11	6701615	6704632
51204	TACO1	chr17	61678230	61685725
55669	MFN1	chr3	179065479	179111008
160760	PPTC7	chr12	110972236	111021064
65003	MRPL11	chr11	66202549	66206310
1327	COX4I1	chr16	85833172	85840607
4726	NDUFS6	chr5	1801495	1816167
28998	MRPL13	chr8	121408082	121457647
5019	OXCT1	chr5	41730166	41870791
1329	COX5B	chr2	98262520	98264657
5164	PDK2	chr17	48172100	48188733
211	ALAS1	chr3	52232098	52248343
9553	MRPL33	chr2	27994583	28002608
25821	MTO1	chr6	74171453	74211179
11019	LIAS	chr4	39460643	39479271
4698	NDUFA5	chr7	123181082	123197958
4712	NDUFB6	chr9	32553523	32573182
10651	MTX2	chr2	177134122	177202753
8801	SUCLG2	chr3	67410883	67705038
2230	FDX1	chr11	110300660	110335608
6576	SLC25A1	chr22	19163087	19166376
28957	MRPS28	chr8	80831094	80942506
92609	TIMM50	chr19	39971051	39981528
7417	VDAC2	chr10	76969911	76991207
284439	SLC25A42	chr19	19174802	19223841
54543	TOMM7	chr7	22852250	22862471
1891	ECH1	chr19	39306061	39322497
5188	GATB	chr4	152591808	152682175
617	BCS1L	chr2	219524378	219528166
26284	ERAL1	chr17	27182042	27188072
152100	CMC1	chr3	28283123	28361263
10573	MRPL28	chr16	417383	420569
10102	TSFM	chr12	58176527	58196639
2395	FXN	chr9	71650478	71715094
27247	NFU1	chr2	69623244	69664760
51067	YARS2	chr12	32899477	32908887
219927	MRPL21	chr11	68658745	68671303
8659	ALDH4A1	chr1	19197923	19229293
84134	TOMM40L	chr1	161195728	161200536
51103	NDUFAF1	chr15	41679546	41694658
4716	NDUFB10	chr16	2009516	2011976
36	ACADSB	chr10	124768428	124817806
64965	MRPS9	chr2	105654482	105716418
56997	COQ8A	chr1	227127937	227175246
37	ACADVL	chr17	7120443	7128586
51117	COQ4	chr9	131084790	131096351
29088	MRPL15	chr8	55047780	55061074
4695	NDUFA2	chr5	140024947	140027370
79590	MRPL24	chr1	156707093	156710923
3329	HSPD1	chr2	198351307	198364998
4725	NDUFS5	chr1	39491966	39500308
50808	AK3	chr9	4709556	4742043
54205	CYCS	chr7	25158269	25164980
4285	MIPEP	chr13	24304327	24463587
90624	LYRM7	chr5	130506640	130541119
1384	CRAT	chr9	131857072	131873070
5096	PCCB	chr3	135969166	136049013
51081	MRPS7	chr17	73257748	73262457
11222	MRPL3	chr3	131181044	131221860
5625	PRODH	chr22	18900286	18924066
5095	PCCA	chr13	100741268	101182691
56922	MCCC1	chr3	182733005	182817365
6183	MRPS12	chr19	39421347	39423659
81570	CLPB	chr11	72003469	72145724
5163	PDK1	chr2	173420696	173463862
740	MRPL49	chr11	64889715	64894841
1347	COX7A2	chr6	75947390	75953644
84233	TMEM126A	chr11	85358962	85367597
55268	ECHDC2	chr1	53361581	53387446
3052	HCCS	chrX	11129405	11141204
11112	HIBADH	chr7	27565058	27702620
9801	MRPL19	chr2	75873908	75889334
64979	MRPL36	chr5	1798498	1799956
253512	SLC25A30	chr13	45967453	45992590
622	BDH1	chr3	197236653	197300194
10667	FARS2	chr6	5261583	5771816
22	ABCB7	chrX	74273006	74376175
4580	MTX1	chr1	155178489	155183624
4701	NDUFA7	chr19	8376183	8386280
10440	TIMM17A	chr1	201924618	201939789
223	ALDH9A1	chr1	165631448	165667900
51023	MRPS18C	chr4	84377117	84382929
92935	MARS2	chr2	198570027	198573114
4329	ALDH6A1	chr14	74524367	74551196
2232	FDXR	chr17	72858618	72869156
283459	GATC	chr12	120884240	120901556
10131	TRAP1	chr16	3708037	3767598
27034	ACAD8	chr11	134123433	134135746
217	ALDH2	chr12	112204690	112247789
10105	PPIF	chr10	81107219	81115089
29928	TIMM22	chr17	900356	905390
3712	IVD	chr15	40697685	40713512
79944	L2HGDH	chr14	50709151	50778947
23474	ETHE1	chr19	44010870	44031396
55052	MRPL20	chr1	1337275	1342693
292	SLC25A5	chrX	118602362	118605359
8604	SLC25A12	chr2	172639914	172750816
54460	MRPS21	chr1	150266261	150281414
56993	TOMM22	chr22	39077953	39080766
10449	ACAA2	chr18	47309873	47340251
51263	MRPL30	chr2	99797541	99816020
9093	DNAJA3	chr16	4475805	4506775
4708	NDUFB2	chr7	140396480	140406446
65993	MRPS34	chr16	1821895	1823140
2109	ETFB	chr19	51848408	51869672
246269	AFG1L	chr6	108616097	108844251
93974	ATP5IF1	chr1	28562601	28564616
515	ATP5PB	chr1	111991742	112004525
1350	COX7C	chr5	85913783	85916583
54927	CHCHD3	chr7	132469622	132766828
80219	COQ10B	chr2	198318230	198339851
197322	ACSF3	chr16	89160216	89222254
26073	POLDIP2	chr17	26673658	26684603
1468	SLC25A10	chr17	79679265	79688046
10165	SLC25A13	chr7	95749531	95951459
5165	PDK3	chrX	24483343	24568583
10873	ME3	chr11	86152149	86383678
29093	MRPL22	chr5	154320632	154348971
3418	IDH2	chr15	90627210	90645708
2639	GCDH	chr19	13001942	13010813
57129	MRPL47	chr3	179306254	179322434
27068	PPA2	chr4	106290233	106395227
65005	MRPL9	chr1	151732122	151736040
400916	CHCHD10	chr22	24108020	24110141
10352	WARS2	chr1	119573838	119683295
60386	SLC25A19	chr17	73269060	73285530
84869	CBR4	chr4	169908741	169931468
91689	SMDT1	chr22	42475694	42480288
3029	HAGH	chr16	1859103	1877195
1346	COX7A1	chr19	36641823	36643771
92170	MTG1	chr10	135207620	135234174
84987	COX14	chr12	50505763	50514240
55967	NDUFA12	chr12	95365103	95397489
51021	MRPS16	chr10	75008600	75012451
80298	MTERF2	chr12	107371068	107380944
144363	ETFRF1	chr12	25348149	25357949
2820	GPD2	chr2	157291964	157442915
4705	NDUFA10	chr2	240896788	240964819
4718	NDUFC2	chr11	77779392	77791265
81892	SLIRP	chr14	78174413	78183941
4508	MT-ATP6	chrM	8527	9207
4513	MT-CO2	chrM	7586	8269
29090	TIMM21	chr18	71815745	71826204
4702	NDUFA8	chr9	124906337	124922098
2744	GLS	chr2	191745546	191830270
54539	NDUFB11	chrX	47001614	47004609
55526	DHTKD1	chr10	12110915	12165227
51011	FAHD2A	chr2	96068447	96078879
7923	HSD17B8	chr6	33172413	33174608
84681	HINT2	chr9	35812956	35815042
64969	MRPS5	chr2	95752951	95787754
221545	C6orf136	chr6	30614815	30620987
283377	SPRYD4	chr12	56862300	56864767
387787	LIPT2	chr11	74202922	74204755
1666	DECR1	chr8	91013579	91064227
64949	MRPS26	chr20	3026674	3028896
10166	SLC25A15	chr13	41363546	41386596
4731	NDUFV3	chr21	44313377	44329773
670	BPHL	chr6	3118925	3153432
30968	STOML2	chr9	35099772	35103192
22921	MSRB2	chr10	23384426	23410942
114294	LACTB	chr15	63413998	63434264
10452	TOMM40	chr19	45394476	45406946
114789	SLC25A25	chr9	130830478	130871537
203054	ADCK5	chr8	145597703	145618453
80724	ACAD10	chr12	112123856	112194911
23078	VWA8	chr13	42140960	42535221
60492	CCDC90B	chr11	82970134	82997450
55735	DNAJC11	chr1	6694227	6761966
84266	ALKBH7	chr19	6372443	6375261
2731	GLDC	chr9	6532463	6645692
347411	MPC1L	chrX	40482817	40483391
117145	THEM4	chr1	151843342	151882361
6742	SSBP1	chr7	141438120	141450288
51264	MRPL27	chr17	48445227	48450562
150274	HSCB	chr22	29138042	29153496
55173	MRPS10	chr6	42174538	42185633
205	AK4	chr1	65613231	65697828
55210	ATAD3A	chr1	1447522	1470067
51253	MRPL37	chr1	54665839	54684056
80142	PTGES2	chr9	130882971	130890741
10587	TXNRD2	chr22	19863040	19929515
54988	ACSM5	chr16	20420855	20452281
55847	CISD1	chr10	60028861	60049019
64975	MRPL41	chr9	140446308	140447007
54996	MTARC2	chr1	220921675	220957596
64968	MRPS6	chr21	35445822	35515334
6150	MRPL23	chr11	1968501	1977839
58472	SQOR	chr15	45923345	45983492
6341	SCO1	chr17	10583648	10600885
23464	GCAT	chr22	38203911	38213183
25902	MTHFD1L	chr6	151186814	151423023
10455	ECI2	chr6	4115926	4135831
7381	UQCRB	chr8	97238903	97247862
10476	ATP5PD	chr17	73034954	73043074
10632	ATP5MG	chr11	118272103	118280562
131076	CCDC58	chr3	122078435	122102074
64087	MCCC2	chr5	70883114	70954530
84693	MCEE	chr2	71336805	71357394
4337	MOCS1	chr6	39872033	39902290
4594	MMUT	chr6	49398072	49431041
92014	SLC25A51	chr9	37887593	37904350
6687	SPG7	chr16	89574804	89624174
518	ATP5MC3	chr2	176040985	176046490
84896	ATAD1	chr10	89512874	89577917
92106	OXNAD1	chr3	16306666	16347594
26164	MTG2	chr20	60758080	60777810
55157	DARS2	chr1	173793796	173827682
51258	MRPL51	chr12	6601315	6602471
5091	PC	chr11	66615996	66725847
171425	CLYBL	chr13	100258917	100545018
50640	PNPLA8	chr7	108110865	108168605
23417	MLYCD	chr16	83932729	83949787
100996939	PYURF	chr4	89442128	89444952
10245	TIMM17B	chrX	48750729	48755426
64983	MRPL32	chr7	42971938	42977453
115286	SLC25A26	chr3	66119284	66429351
58510	PRODH2	chr19	36290891	36304201
56954	NIT2	chr3	100053561	100074478
112812	FDX2	chr19	10420890	10426691
4200	ME2	chr18	48405431	48476162
7284	TUFM	chr16	28853731	28857729
1339	COX6A2	chr16	31439051	31439749
10463	SLC30A9	chr4	41992522	42089551
132001	TAMM41	chr3	11831915	11888393
100287932	TIMM23	chr10	51592080	51623386
55005	RMND1	chr6	151725896	151773316
9927	MFN2	chr1	12040237	12073572
728489	DNLZ	chr9	139256351	139258263
131474	CHCHD4	chr3	14153576	14166371
4706	NDUFAB1	chr16	23592334	23607639
116285	ACSM1	chr16	20634558	20702578
493753	COA5	chr2	99215785	99224981
27235	COQ2	chr4	84184976	84206067
57107	PDSS2	chr6	107473760	107780779
1962	EHHADH	chr3	184908411	184971886
4722	NDUFS3	chr11	47600561	47606115
23456	ABCB10	chr1	229652328	229694442
1160	CKMT2	chr5	80529138	80562217
64432	MRPS25	chr3	15090018	15106816
28976	ACAD9	chr3	128598332	128631957
51241	COX16	chr14	70791797	70826448
125228	FAM210A	chr18	13663345	13726591
55856	ACOT13	chr6	24667262	24705295
1374	CPT1A	chr11	68522087	68609399
10901	DHRS4	chr14	24422943	24438488
153768	PRELID2	chr5	145135906	145214932
79587	CARS2	chr13	111293756	111358480
2631	NIPSNAP2	chr7	56032269	56067875
4713	NDUFB7	chr19	14676889	14682889
125988	MICOS13	chr19	5678432	5680911
51022	GLRX2	chr1	193065594	193075244
10884	MRPS30	chr5	44809026	44815618
9997	SCO2	chr22	50961996	50964868
3028	HSD17B10	chrX	53458205	53461323
79731	NARS2	chr11	78147006	78285909
285367	RPUSD3	chr3	9879532	9885702
6821	SUOX	chr12	56391042	56399309
1757	SARDH	chr9	136528683	136605077
10247	RIDA	chr8	99114566	99129418
1351	COX8A	chr11	63742078	63744015
6697	SPR	chr2	73114511	73119289
4358	MPV17	chr2	27532359	27545969
284273	ZADH2	chr18	72909277	72921281
29074	MRPL18	chr6	160211491	160219461
219	ALDH1B1	chr9	38392660	38398662
118487	CHCHD1	chr10	75541807	75543406
1678	TIMM8A	chrX	100600643	100603957
7419	VDAC3	chr8	42249278	42263455
29957	SLC25A24	chr1	108677343	108742980
51660	MPC1	chr6	166778407	166796501
79751	SLC25A22	chr11	790474	798269
83447	SLC25A31	chr4	128651554	128695447
83733	SLC25A18	chr22	18043182	18073647
51095	TRNT1	chr3	3168599	3190706
3416	IDE	chr10	94211440	94333852
373156	GSTK1	chr7	142960521	142966222
57176	VARS2	chr6	30881981	30894235
3336	HSPE1	chr2	198364720	198368187
116541	MRPL54	chr19	3762664	3767563
64978	MRPL38	chr17	73894723	73901181
3396	MRPL58	chr17	73008779	73017356
23787	MTCH1	chr6	36935910	36954327
51499	TRIAP1	chr12	120881763	120884215
55037	PTCD3	chr2	86333304	86369280
1352	COX10	chr17	13972718	14111996
8165	AKAP1	chr17	55162552	55198710
55178	MRM3	chr17	685512	695741
204	AK2	chr1	33473540	33502512
54968	TMEM70	chr8	74888376	74895018
84273	NOA1	chr4	57829515	57843826
63933	MCUR1	chr6	13786780	13814792
51522	TMEM14C	chr6	10723147	10731362
4717	NDUFC1	chr4	140211070	140223705
51318	MRPL35	chr2	86426555	86440477
4696	NDUFA3	chr19	54606159	54610281
23590	PDSS1	chr10	26986594	27035726
8034	SLC25A16	chr10	70242089	70287280
154791	FMC1	chr7	139025877	139031065
6296	ACSM3	chr16	20775311	20808479
137682	NDUFAF6	chr8	96037213	96070944
7350	UCP1	chr4	141481049	141489959
94081	SFXN1	chr5	174905513	174955621
51218	GLRX5	chr14	96001322	96011055
138428	PTRH1	chr9	130476226	130477936
64963	MRPS11	chr15	89010683	89021861
63929	XPNPEP3	chr22	41253084	41328823
54704	PDP1	chr8	94929082	94938296
1632	ECI1	chr16	2289872	2301602
89874	SLC25A21	chr14	37147125	37641865
123096	SLC25A29	chr14	100757452	100772860
283130	SLC25A45	chr11	65142662	65151172
57001	SDHAF3	chr7	96745904	96811075
51012	PRELID3B	chr20	57608199	57617901
51629	SLC25A39	chr17	42396992	42402217
4709	NDUFB3	chr2	201936461	201950473
25996	REXO2	chr11	114310107	114321000
2628	GATM	chr15	45653321	45670980
26515	TIMM10B	chr11	6502676	6505911
54938	SARS2	chr19	39405903	39421536
55349	CHDH	chr3	53850323	53880420
78988	MRPL57	chr13	21750371	21753220
414919	C8orf82	chr8	145751602	145754458
124454	EARS2	chr16	23533333	23568696
9380	GRHPR	chr9	37422706	37436986
123263	MTFMT	chr15	65293849	65321977
79810	PTCD2	chr5	71616193	71655180
55862	ECHDC1	chr6	127609856	127664754
23438	HARS2	chr5	140071010	140078903
4697	NDUFA4	chr7	10971579	10979813
51079	NDUFA13	chr19	19627018	19639013
128240	NAXE	chr1	156561557	156564091
8834	TMEM11	chr17	21101262	21117908
83642	SELENOO	chr22	50639407	50656045
162417	NAGS	chr17	42082031	42086436
3295	HSD17B4	chr5	118788137	118878030
55471	NDUFAF7	chr2	37458773	37476303
4942	OAT	chr10	126085871	126107545
54534	MRPL50	chr9	104152248	104160919
1349	COX7B	chrX	77154960	77160881
57038	RARS2	chr6	88224095	88299735
339229	OXLD1	chr17	79632065	79633618
51110	LACTB2	chr8	71549500	71581447
126328	NDUFA11	chr19	5891286	5904024
54998	AURKAIP1	chr1	1309109	1310818
79145	CHCHD7	chr8	57124314	57131176
6472	SHMT2	chr12	57623355	57628718
10797	MTHFD2	chr2	74425689	74442424
51115	RMDN1	chr8	87484577	87521009
1373	CPS1	chr2	211342405	211543831
64928	MRPL14	chr6	44081372	44095191
51250	MTRES1	chr6	107349375	107372790
112724	RDH13	chr19	55555691	55580914
79979	TRMT2B	chrX	100264333	100307105
64951	MRPS24	chr7	43906156	43909145
28958	COA3	chr17	40949635	40950743
2936	GSR	chr8	30535579	30585486
2021	ENDOG	chr9	131580778	131584955
587	BCAT2	chr19	49298318	49314320
79736	TEFM	chr17	29226000	29233286
80221	ACSF2	chr17	48503518	48552206
55687	TRMU	chr22	46731297	46753237
56945	MRPS22	chr3	139062860	139075887
51056	LAP3	chr4	17578926	17609590
2746	GLUD1	chr10	88809958	88854776
3155	HMGCL	chr1	24128366	24151949
2272	FHIT	chr3	59735035	61237133
51650	MRPS33	chr7	140705960	140714781
80224	NUBPL	chr14	32030590	32330429
57226	LYRM2	chr6	90341942	90348474
255027	MPV17L	chr16	15489610	15503543
90480	GADD45GIP1	chr19	13064969	13068068
7019	TFAM	chr10	60144902	60158990
5832	ALDH18A1	chr10	97365685	97416567
54995	OXSM	chr3	25831562	25836025
56267	KYAT3	chr1	89401455	89458643
80222	TARS2	chr1	150459839	150480085
9238	TBRG4	chr7	45139698	45151346
157378	TMEM65	chr8	125323158	125384940
140823	ROMO1	chr20	34287231	34288902
25824	PRDX5	chr11	64085559	64089295
29103	DNAJC15	chr13	43597361	43683306
79568	MAIP1	chr2	200820039	200828847
25994	HIGD1A	chr3	42824399	42846027
283951	C16orf91	chr16	1469744	1470801
89941	RHOT2	chr16	718082	724174
9673	SLC25A44	chr1	156163722	156182587
51179	HAO2	chr1	119911401	119936751
5018	OXA1L	chr14	23235730	23240998
91137	SLC25A46	chr5	110074753	110098484
57665	RDH14	chr2	18735988	18741959
9556	ATP5MPL	chr14	104378624	104387903
11238	CA5B	chrX	15756411	15805748
80347	COASY	chr17	40714091	40718299
284106	CISD3	chr17	36886509	36891858
2954	GSTZ1	chr14	77787229	77797940
125965	COX6B2	chr19	55861069	55866182
51031	GLOD4	chr17	662548	685571
30	ACAA1	chr3	38164200	38178733
54677	CROT	chr7	86974950	87029112
64146	PDF	chr16	69362523	69364498
90639	COX19	chr7	1004485	1015235
275	AMT	chr3	49454210	49460111
55066	PDPR	chr16	70147528	70195184
57486	NLN	chr5	65018022	65125111
51027	BOLA1	chr1	149871154	149872348
212	ALAS2	chrX	55035487	55057497
134266	GRPEL2	chr5	148724976	148734146
501	ALDH7A1	chr5	125877532	125931082
27440	HDHD5	chr22	17618409	17646177
2671	GFER	chr16	2034149	2037750
83943	IMMP2L	chr7	110303105	111202573
84701	COX4I2	chr20	30225690	30232800
54148	MRPL39	chr21	26957967	26979801
51166	AADAT	chr4	170981372	171011538
65991	FUNDC2	chrX	154255063	154285191
10434	LYPLA1	chr8	54958926	55014577
5161	PDHA2	chr4	96761238	96762625
54516	MTRF1L	chr6	153308399	153323925
84705	GTPBP3	chr19	17445790	17453540
441024	MTHFD2L	chr4	75023828	75168814
10730	YME1L1	chr10	27399039	27443349
10965	ACOT2	chr14	74035762	74042362
84334	COA8	chr14	104029298	104057236
326625	MMAB	chr12	109991520	110011358
5498	PPOX	chr1	161136180	161141010
5825	ABCD3	chr1	94883932	94984219
23410	SIRT3	chr11	215029	236362
197257	LDHD	chr16	75145757	75150670
84311	MRPL45	chr17	36452988	36479101
91574	C12orf65	chr12	123717843	123742506
196294	IMMP1L	chr11	31453948	31531169
5428	POLG	chr15	89859535	89878026
64756	ATPAF1	chr1	47100710	47134099
2647	BLOC1S1	chr12	56109817	56113491
160428	ALDH1L2	chr12	105413561	105478341
285521	COX18	chr4	73920415	73935472
1371	CPOX	chr3	98298289	98312455
23530	NNT	chr5	43602790	43705668
284184	NDUFAF8	chr17	79213110	79215098
91419	ATP23	chr12	58335444	58351052
79877	DCAKD	chr17	43100705	43138477
9551	ATP5MF	chr7	99055783	99063824
81855	SFXN3	chr10	102790995	102800998
10157	AASS	chr7	121713597	121784344
56616	DIABLO	chr12	122692208	122712081
341947	COX8C	chr14	93813536	93814700
5827	PXMP2	chr12	133264191	133281577
64902	AGXT2	chr5	34998205	35048240
27165	GLS2	chr12	56864727	56882198
79135	APOO	chrX	23851464	23926057
84129	ACAD11	chr3	132276981	132378975
401207	C5orf63	chr5	126378249	126409184
112817	HOGA1	chr10	99344101	99372555
54902	TTC19	chr17	15902693	15932723
51335	NGRN	chr15	90808894	90815443
285343	TCAIM	chr3	44379610	44450940
2653	GCSH	chr16	81115551	81129980
23408	SIRT5	chr6	13574760	13615390
84706	GPT2	chr16	46918307	46965201
100188893	TOMM6	chr6	41755180	41757634
26355	FAM162A	chr3	122103022	122128961
10058	ABCB6	chr2	220074487	220083712
28992	MACROD1	chr11	63766029	63933585
7263	TST	chr22	37406899	37416224
4512	MT-CO1	chrM	5904	7445
56181	MTFR1L	chr1	26146396	26159433
56948	SDR39U1	chr14	24908971	24912007
29958	DMGDH	chr5	78293386	78365497
9016	SLC25A14	chrX	129473861	129507335
10650	PRELID3A	chr18	12407894	12432236
84269	CHCHD5	chr2	113342035	113346617
9868	TOMM70	chr3	100082302	100120242
4817	NIT1	chr1	161087861	161095235
81889	FAHD1	chr16	1877224	1890203
90550	MCU	chr10	74451888	74647452
1593	CYP27A1	chr2	219646471	219680016
4536	MT-ND2	chrM	4470	5511
4538	MT-ND4	chrM	10760	12137
4540	MT-ND5	chrM	12337	14148
9812	DELE1	chr5	141303384	141321612
79675	FASTKD1	chr2	170386261	170430431
10240	MRPS31	chr13	41303431	41345347
10840	ALDH1L1	chr3	125822403	125900029
26024	PTCD1	chr7	99014361	99036462
3032	HADHB	chr2	26467615	26513333
54802	TRIT1	chr1	40306705	40349177
54675	CRLS1	chr20	5986738	6020697
132158	GLYCTK	chr3	52321835	52329272
81034	SLC25A32	chr8	104410865	104427563
57505	AARS2	chr6	44266462	44281063
9941	EXOG	chr3	38537762	38567796
51142	CHCHD2	chr7	56169265	56174187
8564	KMO	chr1	241695433	241758949
94097	SFXN5	chr2	73169164	73298965
60528	ELAC2	chr17	12894928	12921381
2876	GPX1	chr3	49394608	49395791
1375	CPT1B	chr22	51007289	51017096
51024	FIS1	chr7	100882892	100888371
27166	PRELID1	chr5	176730762	176733960
7352	UCP3	chr11	73711325	73720282
9481	SLC25A27	chr6	46620651	46645927
55972	SLC25A40	chr7	87463813	87505692
79085	SLC25A23	chr19	6440074	6459781
51409	HEMK1	chr3	50606908	50622421
55186	SLC25A36	chr3	140660661	140698785
115209	OMA1	chr1	58946390	59012446
137994	LETM2	chr8	38243958	38267042
115817	DHRS1	chr14	24759803	24769039
2040	STOM	chr9	124101265	124132582
29081	METTL5	chr2	170668267	170681353
4482	MSRA	chr8	9911829	10286401
254552	NUDT8	chr11	67395408	67397408
349565	NMNAT3	chr3	139279022	139396885
54977	SLC25A38	chr3	39424814	39438819
84769	MPV17L2	chr19	18304039	18307550
47	ACLY	chr17	40023178	40075272
225	ABCD2	chr12	39945021	40013843
80308	FLAD1	chr1	154955769	154965587
51601	LIPT1	chr2	99771417	99779613
80017	DGLUCY	chr14	91580356	91691740
5106	PCK2	chr14	24563482	24573339
133686	NADK2	chr5	36192690	36242381
4357	MPST	chr22	37415682	37425863
25961	NUDT13	chr10	74870132	74891586
31	ACACA	chr17	35441926	35766902
18	ABAT	chr16	8768443	8878432
3158	HMGCS2	chr1	120290618	120311555
7915	ALDH5A1	chr6	24495196	24537435
548596	CKMT1A	chr15	43985083	43991420
23761	PISD	chr22	32014476	32026810
4710	NDUFB4	chr3	120315127	120321258
10975	UQCR11	chr19	1597153	1605483
84908	FAM136A	chr2	70523107	70529220
401505	TOMM5	chr9	37588411	37592636
27429	HTRA2	chr2	74756531	74760683
4694	NDUFA1	chrX	119005733	119010629
4519	MT-CYB	chrM	14747	15887
2987	GUK1	chr1	228327784	228336655
728294	D2HGDH	chr2	242673993	242708231
80207	OPA3	chr19	46031024	46088122
57016	AKR1B10	chr7	134212343	134226166
5264	PHYH	chr10	13319795	13342130
91942	NDUFAF2	chr5	60240955	60448864
51295	ECSIT	chr19	11616730	11639987
55486	PARL	chr3	183547172	183602693
28977	MRPL42	chr12	93861265	93897548
3338	DNAJC4	chr11	63997752	64001753
51025	PAM16	chr16	4390251	4401373
224	ALDH3A2	chr17	19552063	19580908
23305	ACSL6	chr5	131285666	131347761
57380	MRS2	chr6	24403135	24426422
55347	ABHD10	chr3	111697722	111712215
135114	HINT3	chr6	126277860	126301389
11264	PXMP4	chr20	32290549	32308136
64172	OSGEPL1	chr2	190611385	190627924
318	NUDT2	chr9	34329503	34343711
80777	CYB5B	chr16	69458497	69500167
2926	GRSF1	chr4	71681498	71705627
28973	MRPS18B	chr6	30585485	30594174
84277	DNAJC30	chr7	73095247	73097781
847	CAT	chr11	34460471	34493607
1716	DGUOK	chr2	74153952	74186088
23597	ACOT9	chrX	23721776	23761407
84532	ACSS1	chr20	24986865	25038818
55312	RFK	chr9	79000432	79009444
56910	STARD7	chr2	96850602	96874573
56994	CHPT1	chr12	102091416	102122846
4509	MT-ATP8	chrM	8366	8572
51300	TIMMDC1	chr3	119217367	119243125
219938	SPATA19	chr11	133710516	133715392
10553	HTATIP2	chr11	20385230	20405329
8574	AKR7A2	chr1	19629201	19638640
1854	DUT	chr15	48623620	48635570
4514	MT-CO3	chrM	9207	9990
25979	DHRS7B	chr17	21030240	21095285
9617	MTRF1	chr13	41790515	41837713
55260	TMEM143	chr19	48835615	48867186
56953	NT5M	chr17	17206679	17250977
55288	RHOT1	chr17	30469472	30552790
4833	NME4	chr16	446754	450754
10588	MTHFS	chr15	80135888	80189627
90580	TIMM29	chr19	11039423	11040916
55163	PNPO	chr17	46018888	46026674
221154	MICU2	chr13	22066827	22178355
84105	PCBD2	chr5	134240809	134298336
55278	QRSL1	chr6	107077440	107116292
57143	ADCK1	chr14	78266425	78400297
9588	PRDX6	chr1	173446485	173457946
8508	NIPSNAP1	chr22	29950797	29977326
2617	GARS1	chr7	30634180	30673648
123876	ACSM2A	chr16	20462858	20498991
84275	SLC25A33	chr1	9599527	9642831
201229	LYRM9	chr17	26205339	26220409
53917	RAB24	chr5	176728190	176730745
25973	PARS2	chr1	55222570	55230226
122704	MRPL52	chr14	23299091	23304246
80324	PUS1	chr12	132413744	132428406
2806	GOT2	chr16	58741034	58768261
55739	NAXD	chr13	111267806	111292342
4537	MT-ND3	chrM	10059	10404
84680	ACCS	chr11	44087728	44105569
51651	PTRH2	chr17	57774666	57784856
9489	PGS1	chr17	76374734	76420639
55074	OXR1	chr8	107282405	107764921
127018	LYPLAL1	chr1	219347191	219386207
54943	DNAJC28	chr21	34860361	34864030
2356	FPGS	chr9	130565136	130576360
374882	TMEM205	chr19	11453451	11456981
401612	SLC25A53	chrX	103343897	103401708
150209	AIFM3	chr22	21319417	21335649
4257	MGST1	chr12	16500075	16530123
51537	MTFP1	chr22	30821610	30825041
51287	COA4	chr11	73583712	73587890
60491	NIF3L1	chr2	201754049	201768655
126789	PUSL1	chr1	1243993	1247057
113675	SDSL	chr12	113860215	113876081
581	BAX	chr19	49458116	49465055
57506	MAVS	chr20	3827445	3856770
64745	METTL17	chr14	21457964	21465194
32	ACACB	chr12	109577201	109706030
384	ARG2	chr14	68086578	68118436
55149	MTPAP	chr10	30598729	30638267
79714	CCDC51	chr3	48473579	48481529
79783	SUGCT	chr7	40174574	40900366
10059	DNM1L	chr12	32832133	32898584
4898	NRDC	chr1	52254865	52344609
55863	TMEM126B	chr11	85339616	85347583
387338	NSUN4	chr1	46805848	46830824
79611	ACSS3	chr12	81471808	81649582
116151	FAM210B	chr20	54933982	54943718
79863	RBFA	chr18	77794345	77810652
254042	METAP1D	chr2	172864803	172945587
10768	AHCYL1	chr1	110527386	110566364
25934	NIPSNAP3A	chr9	107509968	107522403
64757	MTARC1	chr1	220960038	220987741
139341	FUNDC1	chrX	44382884	44402221
2180	ACSL1	chr4	185676748	185747268
116228	COX20	chr1	244998638	245008359
83693	HSDL1	chr16	84155743	84178800
874	CBR3	chr21	37507262	37518860
130916	MTERF4	chr2	242034980	242041747
390916	NUDT19	chr19	33182866	33204702
50865	HEBP1	chr12	13127798	13153243
114971	PTPMT1	chr11	47586981	47595013
192111	PGAM5	chr12	133287392	133299323
1841	DTYMK	chr2	242615156	242626383
3735	KARS1	chr16	75661621	75681585
6770	STAR	chr8	38000217	38008600
131118	DNAJC19	chr3	180701497	180707562
5009	OTC	chrX	38211735	38280703
9167	COX7A2L	chr2	42577644	42588356
51001	MTERF3	chr8	97251625	97273841
118980	SFXN2	chr10	104474297	104498946
2194	FASN	chr17	80036213	80056106
65018	PINK1	chr1	20959947	20978004
80775	TMEM177	chr2	120436742	120439694
7296	TXNRD1	chr12	104609556	104744085
79896	THNSL1	chr10	25305507	25315593
2224	FDPS	chr1	155278538	155290457
3422	IDI1	chr10	1085963	1095061
7156	TOP3A	chr17	18177234	18218321
94033	FTMT	chr5	121187649	121188523
92483	LDHAL6B	chr15	59499014	59500785
9650	MTFR1	chr8	66556887	66622798
23786	BCL2L13	chr22	18121349	18213621
54931	TRMT10C	chr3	101280679	101285290
11332	ACOT7	chr1	6324331	6453826
51106	TFB1M	chr6	155577263	155635617
381	ARF5	chr7	127228405	127231759
55013	MCUB	chr4	110481354	110608872
56652	TWNK	chr10	102747292	102754158
27249	MMADHC	chr2	150426146	150444330
29920	PYCR2	chr1	226107576	226112040
100131187	TSTD1	chr1	161007421	161008774
57149	LYRM1	chr16	20911556	20936328
114876	OSBPL1A	chr18	21742010	21977833
9401	RECQL4	chr8	145736666	145743210
100131801	PET100	chr19	7694670	7696510
54332	GDAP1	chr8	75262617	75279335
219402	MTIF3	chr13	28009775	28024739
7374	UNG	chr12	109535398	109548798
10249	GLYAT	chr11	58476229	58499447
79763	ISOC2	chr19	55964345	55973049
516	ATP5MC1	chr17	46970147	46973232
5860	QDPR	chr4	17488015	17513857
79934	COQ8B	chr19	41197433	41222790
85865	GTPBP10	chr7	89975978	90020769
706	TSPO	chr22	43547519	43559248
2495	FTH1	chr11	61731756	61735132
55621	TRMT1	chr19	13215713	13227563
90956	ADCK2	chr7	140372952	140394908
100130890	TSTD3	chr6	99968869	99981059
92259	MRPS36	chr5	68513572	68525985
57546	PDP2	chr16	66914382	66925002
55326	AGPAT5	chr8	6565877	6619021
84331	MCRIP2	chr16	691848	698474
7351	UCP2	chr11	73685715	73693889
51312	SLC25A37	chr8	23386362	23430063
81894	SLC25A28	chr10	101370274	101380221
153328	SLC25A48	chr5	135170364	135224326
203427	SLC25A43	chrX	118533257	118588437
283600	SLC25A47	chr14	100789678	100796715
284427	SLC25A41	chr19	6426047	6433790
284723	SLC25A34	chr1	16062808	16067884
2053	EPHX2	chr8	27348518	27402439
11164	NUDT5	chr10	12209572	12238143
10367	MICU1	chr10	74127083	74385949
6647	SOD1	chr21	33031934	33041243
253190	SERHL2	chr22	42949867	42970388
25915	NDUFAF3	chr3	49057907	49060926
388962	BOLA3	chr2	74362527	74375039
132299	OCIAD2	chr4	48887396	48908845
55316	RSAD1	chr17	48556189	48563336
84303	CHCHD6	chr3	126423062	126679263
22868	FASTKD2	chr2	207630111	207660911
8799	PEX11B	chr1	145516164	145523732
25880	TMEM186	chr16	8889036	8891505
80119	PIF1	chr15	65107828	65117867
2168	FABP1	chr2	88422507	88427650
215	ABCD1	chrX	152990322	153010216
11212	PLPBP	chr8	37620100	37637286
1622	DBI	chr2	120124499	120130127
87178	PNPT1	chr2	55861197	55921045
116447	TOP1MT	chr8	144391496	144442147
246243	RNASEH1	chr2	3592481	3605961
10350	ABCA9	chr17	66970772	67057136
6342	SCP2	chr1	53392900	53517289
51559	NT5DC3	chr12	104166080	104234975
100272147	CMC4	chrX	154289899	154299547
3945	LDHB	chr12	21788274	21810789
54059	YBEY	chr21	47706266	47717665
3094	HINT1	chr5	130494975	130501041
79594	MUL1	chr1	20825940	20834674
7084	TK2	chr16	66541905	66584315
79814	AGMAT	chr1	15898193	15911605
129607	CMPK2	chr2	6980683	7005950
637	BID	chr22	18216905	18257431
402	ARL2	chr11	64781584	64789657
55333	SYNJ2BP	chr14	70833212	70883807
56947	MFF	chr2	228189866	228222552
51181	DCXR	chr17	79993756	79995573
53343	NUDT9	chr4	88343727	88380606
23600	AMACR	chr5	33987090	34008220
55187	VPS13D	chr1	12290112	12572098
11162	NUDT6	chr4	123813798	123844159
55101	DMAC2	chr19	41937222	41945843
29960	MRM2	chr7	2273925	2281833
578	BAK1	chr6	33540322	33548070
1723	DHODH	chr16	72042642	72059316
4129	MAOB	chrX	43625856	43741721
4259	MGST3	chr1	165600109	165625372
51205	ACP6	chr1	147119167	147142634
51642	MRPL48	chr11	73498916	73575656
189	AGXT	chr2	241808161	241818536
1727	CYB5R3	chr22	43013845	43045405
55794	DDX28	chr16	68055176	68057770
25953	PNKD	chr2	219135114	219211516
286097	MICU3	chr8	16884746	16980148
664	BNIP3	chr10	133781203	133795435
345778	MTX3	chr5	79272538	79287088
4595	MUTYH	chr1	45794913	45806142
8225	GTPBP6	chrX	221425	230887
1583	CYP11A1	chr15	74630102	74660081
54940	OCIAD1	chr4	48833059	48863834
79828	METTL8	chr2	172173912	172291312
389203	SMIM20	chr4	25915813	25931501
84881	RPUSD4	chr11	126071988	126081587
57150	SMIM8	chr6	88032305	88052046
10201	NME6	chr3	48335588	48342848
23770	FKBP8	chr19	18642567	18654383
341392	ACSM4	chr12	7456927	7480969
79671	NLRX1	chr11	119039042	119054726
55572	FOXRED1	chr11	126138934	126148027
64216	TFB2M	chr1	246703862	246729565
152926	PPM1K	chr4	89178760	89205983
517	ATP5MC2	chr12	54058943	54070512
4535	MT-ND1	chrM	3307	4262
6901	TAZ	chrX	153639876	153650063
253827	MSRB3	chr12	65672422	65860687
26027	ACOT11	chr1	55013806	55100417
55335	NIPSNAP3B	chr9	107526450	107536291
4913	NTHL1	chr16	2089815	2097867
54708	MARCHF5	chr10	94050919	94113721
119559	SFXN4	chr10	120900424	120925204
57570	TRMT5	chr14	61438166	61447782
293	SLC25A6	chrX	1505044	1511039
147407	SLC25A52	chr18	29339658	29340843
4968	OGG1	chr3	9791627	9808353
730249	ACOD1	chr13	77526623	77532776
81890	QTRT1	chr19	10812111	10824043
84883	AIFM2	chr10	71872022	71892690
7001	PRDX2	chr19	12907633	12912724
26235	FBXL4	chr6	99321600	99395882
57678	GPAM	chr10	113909621	113943537
27109	DMAC2L	chr14	50779046	50792946
55177	RMDN3	chr15	41028085	41047458
84293	PRXL2A	chr10	82167584	82192753
84833	ATP5MD	chr10	105148808	105156270
100303755	PET117	chr20	18118498	18123812
4128	MAOA	chrX	43514154	43606071
145853	C15orf61	chr15	67813521	67819641
10721	POLQ	chr3	121150272	121264853
83875	BCO2	chr11	112046207	112089649
3429	IFI27	chr14	94577078	94583036
1429	CRYZ	chr1	75171171	75199092
5831	PYCR1	chr17	79890261	79895204
55217	TMLHE	chrX	154718672	154842622
9804	TOMM20	chr1	235272657	235292256
79693	YRDC	chr1	38268613	38273865
65260	COA7	chr1	53152013	53164038
10202	DHRS2	chr14	24105572	24114848
166785	MMAA	chr4	146540539	146581187
54471	MIEF1	chr22	39898283	39914137
84419	C15orf48	chr15	45722726	45725647
3980	LIG3	chr17	33307516	33332088
665	BNIP3L	chr8	26240522	26270644
60493	FASTKD5	chr20	3127164	3140532
11315	PARK7	chr1	8021713	8045342
55744	COA1	chr7	43678845	43769140
170712	COX7B2	chr4	46736846	46911252
4539	MT-ND4L	chrM	10470	10766
23409	SIRT4	chr12	120740123	120751045
84300	UQCC2	chr6	33664537	33679528
84749	USP30	chr12	109490379	109525831
201626	PDE12	chr3	57541980	57547768
4832	NME3	chr16	1820320	1821710
22907	DHX30	chr3	47844398	47891686
10922	FASTK	chr7	150773707	150777970
196074	METTL15	chr11	28129797	28355054
1591	CYP24A1	chr20	52769987	52790516
25819	NOCT	chr4	139936912	139967093
80025	PANK2	chr20	3869485	3904502
763	CA5A	chr16	87921624	87970112
64943	NT5DC2	chr3	52558384	52569093
83858	ATAD3B	chr1	1407163	1431582
26995	TRUB2	chr9	131071395	131084697
5566	PRKACA	chr19	14202506	14228559
118881	COMTD1	chr10	76993728	76995770
126129	CPT1C	chr19	50194364	50216988
285315	C3orf33	chr3	155480400	155524055
84895	MIGA2	chr9	131799252	131834351
27044	SND1	chr7	127292201	127732659
2747	GLUD2	chrX	120181461	120183796
84842	HPDL	chr1	45792544	45794346
90806	ANGEL2	chr1	213165523	213189168
65990	ANTKMT	chr16	771141	772590
790955	UQCC3	chr11	62439125	62441162
10549	PRDX4	chrX	23685644	23704514
51654	CDK5RAP1	chr20	31946644	31989375
10606	PAICS	chr4	57301914	57327534
84709	MGARP	chr4	140187316	140201492
81932	HDHD3	chr9	116135697	116138341
1585	CYP11B2	chr8	143991974	143999259
56895	AGPAT4	chr6	161551056	161695107
81554	RCC1L	chr7	74441223	74489717
222234	FAM185A	chr7	102389398	102449672
5366	PMAIP1	chr18	57567191	57571538
11022	TDRKH	chr1	151744040	151763010
80024	SLC8B1	chr12	113736570	113772925
1594	CYP27B1	chr12	58156116	58160976
11232	POLG2	chr17	62473901	62493184
284486	THEM5	chr1	151819576	151826173
638	BIK	chr22	43506753	43525718
7978	MTERF1	chr7	91502020	91510016
113115	MTFR2	chr6	136552167	136571449
2879	GPX4	chr19	1103924	1106788
387990	TOMM20L	chr14	58862643	58875419
1312	COMT	chr22	19929262	19957498
60314	MYG1	chr12	53693469	53700965
64847	SPATA20	chr17	48624449	48633213
64064	OXCT2	chr1	40235196	40237020
133957	CCDC127	chr5	204874	218297
1407	CRY1	chr12	107385142	107487635
348158	ACSM2B	chr16	20548082	20587695
80179	MYO19	chr17	34851598	34891305
92667	MGME1	chr20	17949761	17971762
5414	SEPTIN4	chr17	56597610	56618179
80303	EFHD1	chr2	233470766	233547491
55969	RAB5IF	chr20	35234136	35240960
328	APEX1	chr14	20923289	20925931
9517	SPTLC2	chr14	77972339	78083110
90871	DMAC1	chr9	7796490	7799799
134145	ATPSCKMT	chr5	10225619	10250021
129807	NEU4	chr2	242750159	242758739
842	CASP9	chr1	15817895	15851285
55750	AGK	chr7	141251077	141354209
4170	MCL1	chr1	150547026	150552214
54920	DUS2	chr16	68056846	68113226
201164	PLD6	chr17	17104308	17109646
10953	TOMM34	chr20	43570770	43589114
9692	PRORP	chr14	35591526	35743284
57048	PLSCR3	chr17	7293046	7298162
1159	CKMT1B	chr15	43885251	43891604
4707	NDUFB1	chr14	92582467	92588153
100526740	ATP5MF-PTCD1	chr7	99014361	99063824
841	CASP8	chr2	202098165	202152434
598	BCL2L1	chr20	30252260	30310656
55218	EXD2	chr14	69658193	69710737
83787	ARMC10	chr7	102715327	102740210
125170	MIEF2	chr17	18163847	18169095
54974	THG1L	chr5	157158322	157166772
64083	GOLPH3	chr5	32124823	32174425
9581	PREPL	chr2	44544747	44589001
79072	FASTKD3	chr5	7859271	7869150
84902	CEP89	chr19	33369903	33462869
150763	GPAT2	chr2	96687693	96700727
4077	NBR1	chr17	41322497	41363707
666	BOK	chr2	242498145	242513553
60681	FKBP10	chr17	39968961	39979469
133383	SETD9	chr5	56205086	56221359
1584	CYP11B1	chr8	143953772	143961236
751071	CSKMT	chr11	62432778	62434923
374986	MIGA1	chr1	78245308	78345225
22934	RPIA	chr2	88991175	89050452
27113	BBC3	chr19	47724078	47736023
572	BAD	chr11	64037299	64052176
596	BCL2	chr18	60790578	60986613
597	BCL2A1	chr15	80253231	80263643
599	BCL2L2	chr14	23775970	23780968
836	CASP3	chr4	185548849	185570629
1760	DMPK	chr19	46272966	46285815
1763	DNA2	chr10	70173820	70231730
4541	MT-ND6	chrM	14149	14673
5071	PRKN	chr6	161768589	163148834
8846	ALKBH1	chr14	78138748	78174356
9463	PICK1	chr22	38453261	38471708
10017	BCL2L10	chr15	52401821	52404972
11216	AKAP10	chr17	19807764	19881169
51657	STYXL1	chr7	75625654	75677321
54888	NSUN2	chr5	6599351	6633473
55811	ADCY10	chr1	167778624	167883453
56848	SPHK2	chr19	49122547	49133663
63899	NSUN3	chr3	93781854	93845630
140886	PABPC5	chrX	90689596	90693583
167681	PRSS35	chr6	84222193	84235421
201973	PRIMPOL	chr4	185570766	185616112
84947	SERAC1	chr6	158530535	158589312
55014	STX17	chr9	102668914	102736818
55006	TRMT61B	chr2	29072687	29093175
5138	PDE2A	chr11	72287183	72385497
55848	PLGRKT	chr9	5357966	5437937
254013	ETFBKMT	chr12	31800093	31822016
79680	RTL10	chr22	19833660	19842371
10018	BCL2L11	chr2	111878490	111926022
56907	SPIRE1	chr18	12446510	12657912
205327	C2orf69	chr2	200775978	200792996
9823	ARMCX2	chrX	100910267	100914876
51309	ARMCX1	chrX	100805513	100809675
5423	POLB	chr8	42195972	42229331
9342	SNAP29	chr22	21213291	21245501
51566	ARMCX3	chrX	100878119	100882831
54470	ARMCX6	chrX	100870107	100872991
64863	METTL4	chr18	2537523	2571489
80309	SPHKAP	chr2	228844669	229046361
339983	NAT8L	chr4	2061238	2070816
401250	MCCD1	chr6	31496738	31498008
